# Supplementary material for: Monitoring of Polychlorinated Biphenyls (Pcbs) Contamination in Milk and Dairy Products and Beverages in Türkiye: A Public Health Perspective
Source: Foods. 2025 Oct 17;14(20):3544. doi: 10.3390/foods14203544 (PMC12562641; doi:10.3390/foods14203544)
Supplement: Supplementary file 1 [file foods-14-03544-s001.zip]

Archive with 1 entries (1 files):
- foods-3859230-supplementary.pdf
